# Supplementary material for: Form-Specific Prospective Environmental Risk Assessment of Graphene-Based Materials in European Freshwater
Source: Environ Sci Technol. 2024 Nov 27;58(49):21750–9. doi: 10.1021/acs.est.4c05153 (PMC11636196; doi:10.1021/acs.est.4c05153)
Supplement: Supplementary file 2 — es4c05153_si_002.xlsx [file es4c05153_si_002.xlsx]

## Sheet: ecotox_endpoints
Author	Title	PublicationYear	Form	CASnumber	Composition	Chemical name	TaxonomicGroup	Phylum_Division	Family	Species	Species_full	SpeciesCommonName	DoseDescriptor	ObservedExposures_day	TestDuration_h	EcotoxicValue	Unit	UFtime	UFDD	chronicNOEC	Endpoint	Condition
Audira, G; Lee, JS; Siregar, P; Malhotra, N; Rolden, MJM; Huang, JC; Chen, KHC; Hsu, HS; Hsu, YC; Ger, TR; Hsiao, CD	Comparison of the chronic toxicities of graphene and graphene oxide toward adult zebrafish by using biochemical and phenomic approaches	2021	pG				Fish	Chordata	Cyprinidae	D. rerio	Danio rerio	zebrafish	HONEC	14	336	0.5	mg/L	10	1	0.05	behavior endpoints
Audira, G; Lee, JS; Siregar, P; Malhotra, N; Rolden, MJM; Huang, JC; Chen, KHC; Hsu, HS; Hsu, YC; Ger, TR; Hsiao, CD	Comparison of the chronic toxicities of graphene and graphene oxide toward adult zebrafish by using biochemical and phenomic approaches	2021	GO				Fish	Chordata	Cyprinidae	D. rerio	Danio rerio	zebrafish	HONEC	14	336	1	mg/L	10	1	0.1	behavior endpoints
Bytesnikova, Z; Kolackova, M; Dobesova, M; Svec, P; Ridoskova, A; Pekarkova, J; Pribyl, J; Capal, P; Huska, D; Adam, V; Richtera, L	New insight into the biocompatibility/toxicity of graphene oxides and their reduced forms on Chlamydomonas reinhardtii	2023	GO		large area sheets		Algae	Chlorophyta	Chlamydomonadaceae	C. reinhardtii	Chlamydomonas reinhardtii	microalga	LOEC	3	72	0.001	mg/L	1	2	0.0005
Bytesnikova, Z; Kolackova, M; Dobesova, M; Svec, P; Ridoskova, A; Pekarkova, J; Pribyl, J; Capal, P; Huska, D; Adam, V; Richtera, L	New insight into the biocompatibility/toxicity of graphene oxides and their reduced forms on Chlamydomonas reinhardtii	2023	GO		small area sheets		Algae	Chlorophyta	Chlamydomonadaceae	C. reinhardtii	Chlamydomonas reinhardtii	microalga	LOEC	3	72	0.001	mg/L	1	2	0.0005
Cano, AM; Maul, JD; Saed, M; Shah, SA; Green, MJ; Canas-Carrell, JE	BIOACCUMULATION, STRESS, AND SWIMMING IMPAIRMENT IN DAPHNIA MAGNA EXPOSED TO MULTIWALLED CARBON NANOTUBES, GRAPHENE, AND GRAPHENE OXIDE	2017	pG				Crustacean	Arthropoda	Daphniidae	D. magna	Daphnia magna	water flea	LC50	1	24	0.09	mg/L	10	10	0.0009	Lethal concentration in moderately hard freshwater
Cano, AM; Maul, JD; Saed, M; Shah, SA; Green, MJ; Canas-Carrell, JE	BIOACCUMULATION, STRESS, AND SWIMMING IMPAIRMENT IN DAPHNIA MAGNA EXPOSED TO MULTIWALLED CARBON NANOTUBES, GRAPHENE, AND GRAPHENE OXIDE	2017	GO				Crustacean	Arthropoda	Daphniidae	D. magna	Daphnia magna	water flea	LC50	1	24	0.18	mg/L	10	10	0.0018	Lethal concentration in moderately hard freshwater
Cano, AM; Maul, JD; Saed, M; Shah, SA; Green, MJ; Canas-Carrell, JE	BIOACCUMULATION, STRESS, AND SWIMMING IMPAIRMENT IN DAPHNIA MAGNA EXPOSED TO MULTIWALLED CARBON NANOTUBES, GRAPHENE, AND GRAPHENE OXIDE	2017	pG				Crustacean	Arthropoda	Daphniidae	D. magna	Daphnia magna	water flea	LC50	1	24	0.17	mg/L	10	10	0.0017	Lethal concentration in hard freshwater
Cano, AM; Maul, JD; Saed, M; Shah, SA; Green, MJ; Canas-Carrell, JE	BIOACCUMULATION, STRESS, AND SWIMMING IMPAIRMENT IN DAPHNIA MAGNA EXPOSED TO MULTIWALLED CARBON NANOTUBES, GRAPHENE, AND GRAPHENE OXIDE	2017	GO				Crustacean	Arthropoda	Daphniidae	D. magna	Daphnia magna	water flea	LC50	1	24	0.31	mg/L	10	10	0.0031	Lethal concentration in hard freshwater
Cao, XS; Ma, CX; Zhao, J; Musante, C; White, JC; Wang, ZY; Xing, BS	Interaction of graphene oxide with co-existing arsenite and arsenate: Adsorption, transformation and combined toxicity	2019	GO				Algae	Chlorophyta	Chlorellaceae	C. pyrenoidosa	Chlorella pyrenoidosa	Green Algae	EC50	3	72	43.8	mg/L	1	10	4.38
Castro, VL; Clemente, Z; Jonsson, C; Silva, M; Vallim, JH; de Medeiros, AMZ; Martinez, DST	Nanoecotoxicity assessment of graphene oxide and its relationship with humic acid	2018	GO		without humic acid		Crustacean	Arthropoda	Artemiidae	A. salina	Artemia salina	brine shrimp	HONEC	4	96	100	mg/L	10	1	10	Body growth
Castro, VL; Clemente, Z; Jonsson, C; Silva, M; Vallim, JH; de Medeiros, AMZ; Martinez, DST	Nanoecotoxicity assessment of graphene oxide and its relationship with humic acid	2018	GO		with humic acid		Crustacean	Arthropoda	Artemiidae	A. salina	Artemia salina	brine shrimp	HONEC	4	96	1	mg/L	10	1	0.1	Body growth
Castro, VL; Clemente, Z; Jonsson, C; Silva, M; Vallim, JH; de Medeiros, AMZ; Martinez, DST	Nanoecotoxicity assessment of graphene oxide and its relationship with humic acid	2018	GO		without humic acid		Invertebrates	Arthropoda	Chironomidae	C. Sancticaroli	Chironomus sancticaroli	lake fly	HONEC	9	216	100	mg/L	1	1	100	Mobility
Castro, VL; Clemente, Z; Jonsson, C; Silva, M; Vallim, JH; de Medeiros, AMZ; Martinez, DST	Nanoecotoxicity assessment of graphene oxide and its relationship with humic acid	2018	GO		with humic acid		Invertebrates	Arthropoda	Chironomidae	C. Sancticaroli	Chironomus sancticaroli	lake fly	HONEC	9	216	100	mg/L	1	1	100	Mobility
Castro, VL; Clemente, Z; Jonsson, C; Silva, M; Vallim, JH; de Medeiros, AMZ; Martinez, DST	Nanoecotoxicity assessment of graphene oxide and its relationship with humic acid	2018	GO		without humic acid		Crustacean	Arthropoda	Daphniidae	D. magna	Daphnia magna	water flea	EC50	4	96	0.58	mg/L	10	10	0.0058	Body growth
Castro, VL; Clemente, Z; Jonsson, C; Silva, M; Vallim, JH; de Medeiros, AMZ; Martinez, DST	Nanoecotoxicity assessment of graphene oxide and its relationship with humic acid	2018	GO		with humic acid		Crustacean	Arthropoda	Daphniidae	D. magna	Daphnia magna	water flea	EC50	4	96	0.42	mg/L	10	10	0.0042	Body growth
Castro, VL; Clemente, Z; Jonsson, C; Silva, M; Vallim, JH; de Medeiros, AMZ; Martinez, DST	Nanoecotoxicity assessment of graphene oxide and its relationship with humic acid	2018	GO		without humic acid		Aquatic freshwater plant	-	Lemnaceae	L. minor	Lemna minor	duck weed	HONEC	3	72	100	mg/L	1	1	100	Frond number
Castro, VL; Clemente, Z; Jonsson, C; Silva, M; Vallim, JH; de Medeiros, AMZ; Martinez, DST	Nanoecotoxicity assessment of graphene oxide and its relationship with humic acid	2018	GO		without humic acid		Aquatic freshwater plant	-	Lemnaceae	L. minor	Lemna minor	duck weed	EC50	3	72	14.84	mg/L	1	10	1.484	Total chlorophyll
Castro, VL; Clemente, Z; Jonsson, C; Silva, M; Vallim, JH; de Medeiros, AMZ; Martinez, DST	Nanoecotoxicity assessment of graphene oxide and its relationship with humic acid	2018	GO		without humic acid		Aquatic freshwater plant	-	Lemnaceae	L. minor	Lemna minor	duck weed	EC50	7	168	2.39	mg/L	1	10	0.239	Biomass growth
Castro, VL; Clemente, Z; Jonsson, C; Silva, M; Vallim, JH; de Medeiros, AMZ; Martinez, DST	Nanoecotoxicity assessment of graphene oxide and its relationship with humic acid	2018	GO		with humic acid		Aquatic freshwater plant	-	Lemnaceae	L. minor	Lemna minor	duck weed	HONEC	3	72	100	mg/L	1	1	100	Frond number
Castro, VL; Clemente, Z; Jonsson, C; Silva, M; Vallim, JH; de Medeiros, AMZ; Martinez, DST	Nanoecotoxicity assessment of graphene oxide and its relationship with humic acid	2018	GO		with humic acid		Aquatic freshwater plant	-	Lemnaceae	L. minor	Lemna minor	duck weed	EC50	3	72	22.44	mg/L	1	10	2.244	Total chlorophyll
Castro, VL; Clemente, Z; Jonsson, C; Silva, M; Vallim, JH; de Medeiros, AMZ; Martinez, DST	Nanoecotoxicity assessment of graphene oxide and its relationship with humic acid	2018	GO		with humic acid		Aquatic freshwater plant	-	Lemnaceae	L. minor	Lemna minor	duck weed	EC50	7	168	2.8	mg/L	1	10	0.28	Biomass growth
Castro, VL; Clemente, Z; Jonsson, C; Silva, M; Vallim, JH; de Medeiros, AMZ; Martinez, DST	Nanoecotoxicity assessment of graphene oxide and its relationship with humic acid	2018	GO		without humic acid		Algae	Chlorophyta	Selenastraceae	P. subcapitata	Pseudokirchneriella subcapitata	microalga	EC50	3	72	66.6	mg/L	1	10	6.66	Cell growth rate
Castro, VL; Clemente, Z; Jonsson, C; Silva, M; Vallim, JH; de Medeiros, AMZ; Martinez, DST	Nanoecotoxicity assessment of graphene oxide and its relationship with humic acid	2018	GO		with humic acid		Algae	Chlorophyta	Selenastraceae	P. subcapitata	Pseudokirchneriella subcapitata	microalga	EC50	3	72	247.78	mg/L	1	10	24.778	Cell growth rate
Chen, M., Yin, J., Liang, Y., Yuan, S., Wang, F., Song, M., & Wang, H.	Oxidative stress and immunotoxicity induced by graphene oxide in zebrafish.	2016	GO				Fish	Chordata	Cyprinidae	D. rerio	Danio rerio	zebrafish	HONEC	14	336	50	mg/L	10	1	5	survival of zebrafish
Chen, Y., Hu, X., Sun, J., & Zhou, Q.	Specific nanotoxicity of graphene oxide during zebrafish embryogenesis	2016	GO				Fish	Chordata	Cyprinidae	D. rerio	Danio rerio	zebrafish	LOEC	4	96	100	mg/L	10	2	5	hatching
Clemente, Z; Castro, VLSS; Franqui, LS; Silva, CA; Martinez, DST	Nanotoxicity of graphene oxide: Assessing the influence of oxidation debris in the presence of humic acid	2017	GO		with humic acid		Fish	Chordata	Cyprinidae	D. rerio	Danio rerio	zebrafish	NOEC	4	96	100	mg/L	10	1	10	total length of larvae
Clemente, Z; Castro, VLSS; Franqui, LS; Silva, CA; Martinez, DST	Nanotoxicity of graphene oxide: Assessing the influence of oxidation debris in the presence of humic acid	2017	GO		without humic acid		Fish	Chordata	Cyprinidae	D. rerio	Danio rerio	zebrafish	NOEC	4	96	100	mg/L	10	1	10	total length of larvae
d'Amora, M; Camisasca, A; Lettieri, S; Giordani, S	Toxicity Assessment of Carbon Nanomaterials in Zebrafish during Development	2017	GO				Fish	Chordata	Cyprinidae	D. rerio	Danio rerio	zebrafish	LOEC	3	72	10	mg/L	10	2	0.5	survival rate of embryo
Deryabin, D. G., Efremova, L. V., Karimov, I. F., Manukhov, I. V., Gnuchikh, E. Y., & Miroshnikov, S. A.	Comparative sensitivity of the luminescent Photobacterium phosphoreum, Escherichia coli, and Bacillus subtilis strains to toxic effects of carbon-based nanomaterials and metal nanoparticles.	2016	GO				Bacteria	Bacillota	Bacillaceae	B. subtilis	Bacillus subtilis		EC50	0.125	3	38	mg/L	1	10	3.8
Du, S., Zhang, P., Zhang, R., Lu, Q., Liu, L., Bao, X., & Liu, H.	Reduced graphene oxide induces cytotoxicity and inhibits photosynthetic performance of the green alga Scenedesmus obliquus.	2016	rGO				Algae	Chlorophyta	Scenedesmaceae	S. obliquus	Scenedesmus obliquus		IC50	3	72	148	mg/L	1	10	14.8	growth inhibition by logistic model
Duran, N; Martinez, DST; Justo, GZ; de Lima, R; de Castro, VL; Umbuzeiro, GA; Barbieri, E; Duran, M; Melo, PS; Alves, OL; Favaro, WJ	Interlab study on nanotoxicology of representative graphene oxide	2015	GO				Worms	Nematoda	Rhabditidae	C. elegans	Caenorhabditis elegans		HONEC	3	72	100	mg/L	10	1	10	survival of C. elegans at L4 stage
Duran, N; Martinez, DST; Justo, GZ; de Lima, R; de Castro, VL; Umbuzeiro, GA; Barbieri, E; Duran, M; Melo, PS; Alves, OL; Favaro, WJ	Interlab study on nanotoxicology of representative graphene oxide	2015	GO				Crustacean	Arthropoda	Daphniidae	D. similis	Daphnia similis	water flea	HONEC	2	48	100	mg/L	10	1	10
Duran, N; Martinez, DST; Justo, GZ; de Lima, R; de Castro, VL; Umbuzeiro, GA; Barbieri, E; Duran, M; Melo, PS; Alves, OL; Favaro, WJ	Interlab study on nanotoxicology of representative graphene oxide	2015	GO				Invertebrates	Cnidaria	Hydridae	Hydra		Hydra	LOEC	4	96	100	mg/L	10	2	5	lethality
Duran, N; Martinez, DST; Justo, GZ; de Lima, R; de Castro, VL; Umbuzeiro, GA; Barbieri, E; Duran, M; Melo, PS; Alves, OL; Favaro, WJ	Interlab study on nanotoxicology of representative graphene oxide	2015	GO				Crustacean	Arthropoda	Palaemonidae	P. pandaliformis	Palaemon pandaliformis	shrimp	HONEC	1	24	3	mg/L	10	1	0.3
Evariste, L; Lagier, L; Chary, C; Mottier, A; Cadarsi, S; Pinelli, E; Flahaut, E; Gauthier, L; Mouchet, F	Exposure of Midge Larvae (Chironomus riparius) to Graphene Oxide Leads to Development Alterations	2022	GO				Invertebrates	Arthropoda	Chironomidae	C. riparius	Chironomus riparius	Harlequin fly	EC50	7	168	38.74	mg/L	10	10	0.3874	developmental delay of larvae
Fan, WH; Liu, YY; Xu, ZZ; Wang, XR; Li, XM; Luo, SL	The mechanism of chronic toxicity to Daphnia magna induced by graphene suspended in a water column	2016	pG				Crustacean	Arthropoda	Daphniidae	D. magna	Daphnia magna	water flea	LOEC	2	48	2	mg/L	10	2	0.1
Fan, WH; Liu, YY; Xu, ZZ; Wang, XR; Li, XM; Luo, SL	The mechanism of chronic toxicity to Daphnia magna induced by graphene suspended in a water column	2016	pG				Crustacean	Arthropoda	Daphniidae	D. magna	Daphnia magna	water flea	LOEC	21	504	0.1	mg/L	10	2	0.005
Fekete-Kertesz, I; Laszlo, K; Terebesi, C; Gyarmati, BS; Farah, S; Marton, R; Molnar, M	Ecotoxicity Assessment of Graphene Oxide by Daphnia magna through a Multimarker Approach from the Molecular to the Physiological Level including Behavioral Changes	2020	GO				Crustacean	Arthropoda	Daphniidae	D. magna	Daphnia magna	water flea	LOEC	2	48	50	mg/L	10	2	2.5
Fekete-Kertesz, I; Laszlo, K; Terebesi, C; Gyarmati, BS; Farah, S; Marton, R; Molnar, M	Ecotoxicity Assessment of Graphene Oxide by Daphnia magna through a Multimarker Approach from the Molecular to the Physiological Level including Behavioral Changes	2020	GO				Crustacean	Arthropoda	Daphniidae	D. magna	Daphnia magna	water flea	LOEC	2	48	50	mg/L	10	2	2.5
Gamon, F; Ziembinska-Buczynska, A; Lukowiec, D; Tomaszewski, M	Ecotoxicity of selected carbon-based nanomaterials	2022	GO				Plankton	Rotifera	Branchionidae	B. calyciflorus	Brachionus calyciflorus	-	LC50	1	24	87	mg/L	1	10	8.7
Gamon, F; Ziembinska-Buczynska, A; Lukowiec, D; Tomaszewski, M	Ecotoxicity of selected carbon-based nanomaterials	2022	rGO				Plankton	Rotifera	Branchionidae	B. calyciflorus	Brachionus calyciflorus	-	LC50	1	24	65	mg/L	1	10	6.5
Gamon, F; Ziembinska-Buczynska, A; Lukowiec, D; Tomaszewski, M	Ecotoxicity of selected carbon-based nanomaterials	2022	GO				Aquatic freshwater plant	-	Lemnaceae	L. minor	Lemna minor	duck weed	IC50	14	336	543	mg/L	1	10	54.3
Gamon, F; Ziembinska-Buczynska, A; Lukowiec, D; Tomaszewski, M	Ecotoxicity of selected carbon-based nanomaterials	2022	rGO				Aquatic freshwater plant	-	Lemnaceae	L. minor	Lemna minor	duck weed	IC50	14	336	144	mg/L	1	10	14.4
Gamon, F; Ziembinska-Buczynska, A; Lukowiec, D; Tomaszewski, M	Ecotoxicity of selected carbon-based nanomaterials	2022	GO				Crustacean	Arthropoda	Thamnocephalidae	T. platyrus	Thamnocephalus platyrus	fiary shrimp	LC50	1	24	94	mg/L	10	10	0.94
Gamon, F; Ziembinska-Buczynska, A; Lukowiec, D; Tomaszewski, M	Ecotoxicity of selected carbon-based nanomaterials	2022	rGO				Crustacean	Arthropoda	Thamnocephalidae	T. platyurus	Thamnocephalus platyurus		LC50	1	24	99	mg/L	10	10	0.99
Guo, CT; Song, PP; Cao, XS	Effect of citric acid on toxicity of graphene towards freshwater algae (Chlorella pyrenoidosa)	2016	pG				Algae	Chlorophyta	Chlorellaceae	C. pyrenoidosa	Chlorella pyrenoidosa	Green Algae	EC50	4	96	41.35	mg/L	1	10	4.135	lethality
Guo, X., Dong, S., Petersen, E. J., Gao, S., Huang, Q., & Mao, L.	Biological Uptake and Depuration of Radio-labeled Graphene by Daphnia magna	2013	pG				Crustacean	Arthropoda	Daphniidae	D. magna	Daphnia magna	water flea	HONEC	2	48	0.25	mg/L	10	1	0.025	Immobilization
Hu, C., Hu, N., Li, X., & Zhao, Y.	Graphene oxide alleviates the ecotoxicity of copper on the freshwater microalga Scenedesmus obliquus	2016	GO				Algae	Chlorophyta	Scenedesmaceae	S. obliquus	Scenedesmus obliquus		EC50	4	96	21.2	mg/L	1	10	2.12
Hu, CW; Hu, NT; Li, XL; Zhao, YJ	Graphene oxide alleviates the ecotoxicity of copper on the freshwater microalga Scenedesmus obliquus	2016	GO				Aquatic freshwater plant	-	Lemnaceae	L. minor	Lemna minor	duck weed	LOEC	4	96	5	mg/L	1	2	2.5
Hu, X., Gao, Y., Fang Z.	Integrating metabolic analysis with biological endpoints provides insight into nanotoxicological mechanisms of graphene oxide: From effect onset to cessation	2016	GO				Algae	Chlorophyta	Chlorellaceae	C. vulgaris	Chlorella vulgaris		LOEC	4	96	0.1	mg/L	1	2	0.05
Jaworski, S; Strojny-Cieslak, B; Wierzbicki, M; Kutwin, M; Sawosz, E; Kamaszewski, M; Matuszewski, A; Sosnowska, M; Szczepaniak, J; Daniluk, K; Lange, A; Pruchniewski, M; Zawadzka, K; Lojkowski, M; Chwalibog, A	Comparison of the Toxicity of Pristine Graphene and Graphene Oxide, Using Four Biological Models	2021	pG				Fish	Chordata	Cyprinidae	D. rerio	Danio rerio	zebrafish	LOEC	4	96	50	mg/L	10	2	2.5
Jaworski, S; Strojny-Cieslak, B; Wierzbicki, M; Kutwin, M; Sawosz, E; Kamaszewski, M; Matuszewski, A; Sosnowska, M; Szczepaniak, J; Daniluk, K; Lange, A; Pruchniewski, M; Zawadzka, K; Lojkowski, M; Chwalibog, A	Comparison of the Toxicity of Pristine Graphene and Graphene Oxide, Using Four Biological Models	2021	GO				Fish	Chordata	Cyprinidae	D. rerio	Danio rerio	zebrafish	LOEC	4	96	20	mg/L	10	2	1
Jia, P. P., Sun, T., Junaid, M., Yang, L., Ma, Y. B., Cui, Z. S., ... & Pei, D. S.	Nanotoxicity of different sizes of graphene (G) and graphene oxide (GO) in vitro and in vivo	2019	pG		small area sheets		Fish	Chordata	Cyprinidae	D. rerio	Danio rerio	zebrafish	HONEC	7	168	50	mg/L	10	1	5	Survival rate
Jia, P. P., Sun, T., Junaid, M., Yang, L., Ma, Y. B., Cui, Z. S., ... & Pei, D. S.	Nanotoxicity of different sizes of graphene (G) and graphene oxide (GO) in vitro and in vivo	2019	pG		middle area sheets		Fish	Chordata	Cyprinidae	D. rerio	Danio rerio	zebrafish	HONEC	7	168	50	mg/L	10	1	5	Survival rate
Jia, P. P., Sun, T., Junaid, M., Yang, L., Ma, Y. B., Cui, Z. S., ... & Pei, D. S.	Nanotoxicity of different sizes of graphene (G) and graphene oxide (GO) in vitro and in vivo	2019	pG		large area sheets		Fish	Chordata	Cyprinidae	D. rerio	Danio rerio	zebrafish	HONEC	7	168	50	mg/L	10	1	5	Survival rate
Jia, P. P., Sun, T., Junaid, M., Yang, L., Ma, Y. B., Cui, Z. S., ... & Pei, D. S.	Nanotoxicity of different sizes of graphene (G) and graphene oxide (GO) in vitro and in vivo	2019	GO		small area sheets		Fish	Chordata	Cyprinidae	D. rerio	Danio rerio	zebrafish	HONEC	7	168	50	mg/L	10	1	5	Survival rate
Jia, P. P., Sun, T., Junaid, M., Yang, L., Ma, Y. B., Cui, Z. S., ... & Pei, D. S.	Nanotoxicity of different sizes of graphene (G) and graphene oxide (GO) in vitro and in vivo	2019	GO		middle area sheets		Fish	Chordata	Cyprinidae	D. rerio	Danio rerio	zebrafish	HONEC	7	168	50	mg/L	10	1	5	Survival rate
Jia, P. P., Sun, T., Junaid, M., Yang, L., Ma, Y. B., Cui, Z. S., ... & Pei, D. S.	Nanotoxicity of different sizes of graphene (G) and graphene oxide (GO) in vitro and in vivo	2019	GO		large area sheets		Fish	Chordata	Cyprinidae	D. rerio	Danio rerio	zebrafish	HONEC	7	168	50	mg/L	10	1	5	Survival rate
Kalinowski, R; Tomczyk, B; Trzcinska, M; Walkowiak, R; Kazmierczuk, M; Paczkowski, S; Gworek, B; Woluntarski, M	Effects of environmental factors on graphene oxide ecotoxicity towards crustacean Daphnia magna	2018	GO				Crustacean	Arthropoda	Daphniidae	D. magna	Daphnia magna	water flea	EC50	2	48	163.48	mg/L	10	10	1.6348		very soft water
Kalinowski, R; Tomczyk, B; Trzcinska, M; Walkowiak, R; Kazmierczuk, M; Paczkowski, S; Gworek, B; Woluntarski, M	Effects of environmental factors on graphene oxide ecotoxicity towards crustacean Daphnia magna	2018	GO				Crustacean	Arthropoda	Daphniidae	D. magna	Daphnia magna	water flea	EC50	2	48	485.645	mg/L	10	10	4.85645		very hard water
Krishnamoorthy, K., Veerapandian, M., Zhang, L. H., Yun, K., & Kim, S. J.	Antibacterial Efficiency of Graphene Nanosheets against Pathogenic Bacteria via Lipid Peroxidation	2012	pG				Bacteria	Bacillota	Bacillaceae	B. subtilis	Bacillus subtilis	-	MIC	1	24	4000	mg/L	1	2	2000
Krishnamoorthy, K., Veerapandian, M., Zhang, L. H., Yun, K., & Kim, S. J.	Antibacterial Efficiency of Graphene Nanosheets against Pathogenic Bacteria via Lipid Peroxidation	2012	pG				Bacteria	Pseudomonadota	Enterobacteriaceae	S.typhimurium	Salmonella typhimurium		MIC	1	24	1000	mg/L	1	2	500
Kryuchkova, M; Fakhrullin, R	Kaolin Alleviates Graphene Oxide Toxicity	2018	GO				unicellular protist	Ciliophora	Parameciidae	P. caudatum	Paramecium caudatum	-	LOEC	1	24	500	mg/L	1	2	250	survival rate
Li, P; Xu, TT; Wu, SY; Lei, LL; He, DF	Chronic exposure to graphene-based nanomaterials induces behavioral deficits and neural damage in Caenorhabditis elegans	2017	GO				Worms	Nematoda	Rhabditidae	C. elegans	Caenorhabditis elegans		EC50	6	144	63.34	mg/L	10	10	0.6334	survival rate
Li, P; Xu, TT; Wu, SY; Lei, LL; He, DF	Chronic exposure to graphene-based nanomaterials induces behavioral deficits and neural damage in Caenorhabditis elegans	2017	pG				Worms	Nematoda	Rhabditidae	C. elegans	Caenorhabditis elegans		LOEC	6	144	100	mg/L	10	2	5	survival rate
LiQiang C, PingPing HU, Li Z, SiZhou H, LingFei L, ChengZhi H	Toxicity of graphene oxide and multi-walled carbon nanotubes against human cells and zebrafish.	2012	GO				Fish	Chordata	Cyprinidae	D. rerio	Danio rerio	zebrafish	HONEC	3	72	50	mg/L	10	1	5
Liu, YY; Fan, WH; Xu, ZZ; Peng, WH; Luo, SL	Comparative effects of graphene and graphene oxide on copper toxicity to &ITDaphnia magna&IT: Role of surface oxygenic functional groups	2018	pG				Crustacean	Arthropoda	Daphniidae	D. magna	Daphnia magna	water flea	EC50	2	48	28.15	mg/L	10	10	0.2815	immobilization
Liu, YY; Fan, WH; Xu, ZZ; Peng, WH; Luo, SL	Comparative effects of graphene and graphene oxide on copper toxicity to &ITDaphnia magna&IT: Role of surface oxygenic functional groups	2018	GO				Crustacean	Arthropoda	Daphniidae	D. magna	Daphnia magna	water flea	EC50	2	48	183.62	mg/L	10	10	1.8362	immobilization
Liu, YY; Han, WL; Xu, ZZ; Fan, WH; Peng, WH; Luo, SL	Comparative toxicity of pristine graphene oxide and its carboxyl, imidazole or polyethylene glycol functionalized products to Daphnia magna: A two generation study	2018	GO				Crustacean	Arthropoda	Daphniidae	D. magna	Daphnia magna	water flea	EC50	2	48	74.13	mg/L	10	10	0.7413	immobilization
Lv, XH; Yang, Y; Tao, Y; Jiang, YL; Chen, BY; Zhu, XS; Cai, ZH; Li, B	A mechanism study on toxicity of graphene oxide to Daphnia magna: Direct link between bioaccumulation and oxidative stress	2018	GO				Crustacean	Arthropoda	Daphniidae	D. magna	Daphnia magna	water flea	LC50	3	72	45.4	mg/L	10	10	0.454
Lv, XH; Yang, Y; Tao, Y; Jiang, YL; Chen, BY; Zhu, XS; Cai, ZH; Li, B	A mechanism study on toxicity of graphene oxide to Daphnia magna: Direct link between bioaccumulation and oxidative stress	2018	GO				Crustacean	Arthropoda	Daphniidae	D. magna	Daphnia magna	water flea	EC50	3	72	44.3	mg/L	10	10	0.443
Malina, T; Lamaczova, A; Marsalkova, E; Zboril, R; Marsalek, B	Graphene oxide interaction with Lemna minor: Root barrier strong enough to prevent nanoblade-morphology-induced toxicity	2022	GO				Aquatic freshwater plant	-	Lemnaceae	L. minor	Lemna minor	duck weed	HONEC	7	168	25	mg/L	1	1	25
Manjunatha, B; Seo, E; Park, SH; Kundapur, RR; Lee, SJ	Pristine graphene and graphene oxide induce multi-organ defects in zebrafish (Danio rerio) larvae/juvenile: an in vivo study	2021	pG				Fish	Chordata	Cyprinidae	D. rerio	Danio rerio	zebrafish	LOEC	10	240	0.02	mg/L	10	2	0.001	survival of larvae
Manjunatha, B; Seo, E; Park, SH; Kundapur, RR; Lee, SJ	Pristine graphene and graphene oxide induce multi-organ defects in zebrafish (Danio rerio) larvae/juvenile: an in vivo study	2021	GO				Fish	Chordata	Cyprinidae	D. rerio	Danio rerio	zebrafish	LOEC	10	240	400	mg/L	10	2	20	survival of larvae
Martín-de-Lucía, I., Campos-Mañas, M. C., Agüera, A., Leganés, F., Fernández-Piñas, F., & Rosal, R.	Combined toxicity of graphene oxide and wastewater to the green alga Chlamydomonas reinhardtii.	2018	GO				Algae	Chlorophyta	Chlamydomonadaceae	C. reinhardtii	Chlamydomonas reinhardtii	microalga	EC50	4	96	1.036	mg/L	1	10	0.1036
Martinez, DST; Da Silva, GH; de Medeiros, AMZ; Khan, LU; Papadiamantis, AG; Lynch, I	Effect of the Albumin Corona on the Toxicity of Combined Graphene Oxide and Cadmium to Daphnia magna and Integration of the Datasets into the NanoCommons Knowledge Base	2020	GO				Crustacean	Arthropoda	Daphniidae	D. magna	Daphnia magna	water flea	HONEC	3	72	100	mg/L	10	1	10
Molla, FA; Alvaro, JAH; Sanchez, OA; Fito-Lopez, C; Gonzalez, IC	Nanosafety Analysis of Graphene-Based Polyester Resin Composites on a Life Cycle Perspective	2022	pG				Crustacean	Arthropoda	Daphniidae	D. magna	Daphnia magna	water flea	EC50	2	48	146	mg/L	10	10	1.46
Mottier, A; Mouchet, F; Laplanche, C; Cadarsi, S; Lagier, L; Arnault, JC; Girard, HA; Leon, V; Vazquez, E; Sarrieu, C; Pinelli, E; Gauthier, L; Flahaut, E	Surface Area of Carbon Nanoparticles: A Dose Metric for a More Realistic Ecotoxicological Assessment	2016	pG				Amphibian	Chordata	Pipidae	X. laevis	Xenopus laevis		EC50	12	288	2.8	mg/L	10	10	0.028
Nguyen, H. N., Castro-Wallace, S. L., & Rodrigues, D. F.	Acute toxicity of graphene nanoplatelets on biological wastewater treatment process.	2017	pG				Bacteria	-	-	Bacteria community	-	-	NOEC	0.416667	10	1	mg/L	1	1	1
Ni, LF; Li, Y	Role of graphene oxide in mitigated toxicity of heavy metal ions on Daphnia magna	2018	GO				Crustacean	Arthropoda	Daphniidae	D. magna	Daphnia magna	water flea	LC50	3	72	145	mg/L	10	10	1.45
Nogueira, P. F. M., Nakabayashi, D., & Zucolotto, V.	The effects of graphene oxide on green algae Raphidocelis subcapitata	2015	GO				Algae	Chlorophyta	Selenastraceae	P. subcapitata	Pseudokirchneriella subcapitata	microalga	EC50	4	96	20	mg/L	1	10	2	growth inhibition
Nogueira, P. F. M., Nakabayashi, D., & Zucolotto, V.	The effects of graphene oxide on green algae Raphidocelis subcapitata	2015	GO				Algae	Chlorophyta	Selenastraceae	P. subcapitata	Pseudokirchneriella subcapitata	microalga	EC50	4	96	50	mg/L	1	10	5	oxidative stress
Nogueira, P. F. M., Nakabayashi, D., & Zucolotto, V.	The effects of graphene oxide on green algae Raphidocelis subcapitata.	2015	GO				Algae	Chlorophyta	Selenastraceae	P. subcapitata	Pseudokirchneriella subcapitata	microalga	NOEC	4	96	0.002	mg/L	1	1	0.002
Ouyang, S., Zhou, Q., Zeng, H., Wang, Y., & Hu, X.	Natural Nanocolloids Mediate the Phytotoxicity of Graphene Oxide	2020	GO				Algae	Chlorophyta	Chlorellaceae	C. vulgaris	Chlorella vulgaris		LOEC	4	96	0.01	mg/L	1	2	0.005	growth inhibition
Paital, B., Guru, D., Mohapatra, P., Panda, B., Parida, N., Rath, S., ... & Srivastava, A.	Ecotoxic impact assessment of graphene oxide on lipid peroxidation at mitochondrial level and redox modulation in fresh water fish Anabas testudineus.	2019	GO				Fish	Chordata	Anabantidae	A. testudineus	Anabas testudineus	climbing perch	NOEC	1	24	0.1	mg/L	10	1	0.01
Salesa, B; Tunon-Molina, A; Cano-Vicent, A; Assis, M; Andres, J; Serrano-Aroca, A	Graphene Nanoplatelets: In Vivo and In Vitro Toxicity, Cell Proliferative Activity, and Cell Gene Expression	2022	pG				Worms	Nematoda	Rhabditidae	C. elegans	Caenorhabditis elegans	-	LOEC	3	72	12.5	mg/L	10	2	0.625
Sanchís, J.	Occurrence and toxicity of nanomaterials and nanostructures in the environment.	2015	pG				Crustacean	Arthropoda	Daphniidae	D. magna	Daphnia magna	water flea	EC50	2	48	20	mg/L	10	10	0.2	immobilization
Sanchís, J., Olmos, M., Vincent, P., Farre, M., & Barcelo, D.	New Insights on the Influence of Organic Co-Contaminants on the Aquatic Toxicology of Carbon Nanomaterials	2016	pG	1034343980			Crustacean	Arthropoda	Daphniidae	D. magna	Daphnia magna	water flea	EC50	2	48	11	mg/L	10	10	0.11	immobilization assay
Souza, J. P., Baretta, J. F., Santos, F., Paino, I. M. M., & Zucolotto, V.	Toxicological effects of graphene oxide on adult zebrafish ( Danio rerio ).	2017	GO				Fish	Chordata	Cyprinidae	D. rerio	Danio rerio	zebrafish	NOEC	1	24	2	mg/L	10	1	0.2
Souza, J. P., Baretta, J. F., Santos, F., Paino, I. M. M., & Zucolotto, V.	Toxicological effects of graphene oxide on adult zebrafish ( Danio rerio ).	2017	GO				Fish	Chordata	Cyprinidae	D. rerio	Danio rerio	zebrafish	HONEC	3	72	20	mg/L	10	1	2
Souza, JP; Venturini, FP; Santos, F; Zucolotto, V	Chronic toxicity in Ceriodaphnia dubia induced by graphene oxide	2018	GO				Crustacean	Arthropoda	Daphniidae	C. dubia	Ceriodaphnia dubia	Water Flea	EC50	2	48	1.6	mg/L	10	10	0.016
Wang, Z; Gao, YC; Wang, S; Fang, H; Xu, DF; Zhang, F	Impacts of low-molecular-weight organic acids on aquatic behavior of graphene nanoplatelets and their induced algal toxicity and antioxidant capacity	2016	pG				Algae	Chlorophyta	Scenedesmaceae	S. obliquus	Scenedesmus obliquus		LOEC	4	96	0.5	mg/L	1	2	0.25
Wang, Z; Zhang, F; Wang, S; Peijnenburg, WJGM	Assessment and prediction of joint algal toxicity of binary mixtures of graphene and ionic liquids	2017	pG				Algae	Chlorophyta	Scenedesmaceae	S. obliquus	Scenedesmus obliquus		EC50	4	96	7.39	mg/L	1	10	0.739	growth inhibition
Wang, Z; Zhang, F; Wang, S; Peijnenburg, WJGM	Assessment and prediction of joint algal toxicity of binary mixtures of graphene and ionic liquids	2017	GO				Algae	Chlorophyta	Scenedesmaceae	S. obliquus	Scenedesmus obliquus		EC50	4	96	11.34	mg/L	1	10	1.134	growth inhibition
Wu, QL; Yin, L; Li, X; Tang, M; Zhang, T; Wang, DY	Contributions of altered permeability of intestinal barrier and defecation behavior to toxicity formation from graphene oxide in nematode Caenorhabditis elegans	2013	GO				Worms	Nematoda	Rhabditidae	C. elegans	Caenorhabditis elegans	-	HONEC	1	24	100	mg/L	10	1	10	% survival
Wu, QL; Zhao, YL; Fang, JP; Wang, DY	Immune response is required for the control of in vivo translocation and chronic toxicity of graphene oxide	2014	GO				Worms	Nematoda	Rhabditidae	C. elegans	Caenorhabditis elegans	-	LOEC	8	192	1	mg/L	10	2	0.05	% survival of L1 larvae to adult day-8
Xiao, GS; Chen, H; Krasteva, N; Liu, QZ; Wang, DY	Identification of interneurons required for the aversive response of Caenorhabditis elegans to graphene oxide	2018	GO				Worms	Nematoda	Rhabditidae	C. elegans	Caenorhabditis elegans	-	LOEC	0.0625	1.5	50	mg/L	10	2	2.5	aversive behavior
Xin, H., Tang, Y., Liu, S., Yang, X., Xia, S., Yin, D., & Yu, S.	Impact of graphene oxide on algal organic matter of Microcystis aeruginosa.	2018	GO				Cyanobacteria	Cyanobacteria	Microcystaceae	M. aeruginosa	Microcystis aeruginosa	cyanobacteria	EC50	4	96	52.34	mg/L	1	10	5.234
Ye, N; Wang, Z; Wang, S; Peijnenburg, WJGM	Toxicity of mixtures of zinc oxide and graphene oxide nanoparticles to aquatic organisms of different trophic level: particles outperform dissolved ions	2018	GO				Fish	Chordata	Cyprinidae	D. rerio	Danio rerio	zebrafish	LC50	4	96	63	mg/L	10	10	0.63
Ye, N; Wang, Z; Wang, S; Peijnenburg, WJGM	Toxicity of mixtures of zinc oxide and graphene oxide nanoparticles to aquatic organisms of different trophic level: particles outperform dissolved ions	2018	GO				Crustacean	Arthropoda	Daphniidae	D. magna	Daphnia magna	water flea	EC50	2	48	32	mg/L	10	10	0.32
Ye, N; Wang, Z; Wang, S; Peijnenburg, WJGM	Toxicity of mixtures of zinc oxide and graphene oxide nanoparticles to aquatic organisms of different trophic level: particles outperform dissolved ions	2018	GO				Algae	Chlorophyta	Scenedesmaceae	S. obliquus	Scenedesmus obliquus		EC50	4	96	11	mg/L	1	10	1.1
Zhang, X., Zhou, Q., Zou, W., & Hu, X.	Molecular mechanisms of developmental toxicity induced by graphene oxide at predicted environmental concentrations.	2017	GO				Fish	Chordata	Cyprinidae	D. rerio	Danio rerio	zebrafish	NOEC	3	72	0.001	mg/L	10	1	0.0001
Zhang, Y; Meng, TT; Guo, X; Yang, RX; Si, XH; Zhou, JT	Humic acid alleviates the ecotoxicity of graphene-family materials on the freshwater microalgae Scenedesmus obliquus	2018	pG				Algae	Chlorophyta	Scenedesmaceae	S. obliquus	Scenedesmus obliquus		EC50	3	72	8.2	mg/L	1	10	0.82	growth inhibition
Zhang, Y; Meng, TT; Guo, X; Yang, RX; Si, XH; Zhou, JT	Humic acid alleviates the ecotoxicity of graphene-family materials on the freshwater microalgae Scenedesmus obliquus	2018	GO				Algae	Chlorophyta	Scenedesmaceae	S. obliquus	Scenedesmus obliquus		EC50	3	72	20.6	mg/L	1	10	2.06	growth inhibition
Zhang, Y; Meng, TT; Shi, L; Guo, X; Si, XH; Yang, RX; Quan, X	The effects of humic acid on the toxicity of graphene oxide to Scenedesmus obliquus and Daphnia magna	2019	GO				Crustacean	Arthropoda	Daphniidae	D. magna	Daphnia magna	water flea	LC50	2	48	84.3	mg/L	10	10	0.843
Zhang, Y; Meng, TT; Shi, L; Guo, X; Si, XH; Yang, RX; Quan, X	The effects of humic acid on the toxicity of graphene oxide to Scenedesmus obliquus and Daphnia magna	2019	GO				Algae	Chlorophyta	Scenedesmaceae	S. obliquus	Scenedesmus obliquus		LC50	3	72	20.6	mg/L	1	10	2.06
Zhao, J; Dai, YH; Wang, ZY; Ren, WT; Wei, YP; Cao, XS; Xing, BS	Toxicity of GO to Freshwater Algae in the Presence of Al2O3 Particles with Different Morphologies: Importance of Heteroaggregation	2018	GO				Algae	Chlorophyta	Chlorellaceae	C. pyrenoidosa	Chlorella pyrenoidosa	Green Algae	EC50	2	48	62.5	mg/L	1	10	6.25
Zhao, J; Ning, FY; Cao, XS; Yao, H; Wang, ZY; Xing, BS	Photo-transformation of graphene oxide in the presence of co-existing metal ions regulated its toxicity to freshwater algae	2020	GO				Algae	Chlorophyta	Chlorellaceae	C. pyrenoidosa	Chlorella pyrenoidosa	Green Algae	EC50	3	72	25	mg/L	1	10	2.5
Zhao, J., Cao, X., Wang, Z., Dai, Y., & Xing, B.	Mechanistic understanding toward the toxicity of graphene-family materials to freshwater algae	2017	GO				Algae	Chlorophyta	Chlorellaceae	C. pyrenoidosa	Chlorella pyrenoidosa	Green Algae	EC50	4	96	37.3	mg/L	1	10	3.73	growth inhibition
Zhao, J., Cao, X., Wang, Z., Dai, Y., & Xing, B.	Mechanistic understanding toward the toxicity of graphene-family materials to freshwater algae	2017	rGO				Algae	Chlorophyta	Chlorellaceae	C. pyrenoidosa	Chlorella pyrenoidosa	Green Algae	EC50	4	96	34	mg/L	1	10	3.4
Zhao, J., Cao, X., Wang, Z., Dai, Y., & Xing, B.	Mechanistic understanding toward the toxicity of graphene-family materials to freshwater algae	2017	pG				Algae	Chlorophyta	Chlorellaceae	C. pyrenoidosa	Chlorella pyrenoidosa	Green Algae	EC50	4	96	62.2	mg/L	1	10	6.22
Castro, VL; Clemente, Z; Jonsson, C; Silva, M; Vallim, JH; de Medeiros, AMZ; Martinez, DST	Nanoecotoxicity assessment of graphene oxide and its relationship with humic acid	2018	GO		with humic acid		Invertebrates	Cnidaria	Hydridae	H. attenuata	Hydra attenuata	Hydra	EC50	4	96	119.82	mg/L	10	10	1.1982
Castro, VL; Clemente, Z; Jonsson, C; Silva, M; Vallim, JH; de Medeiros, AMZ; Martinez, DST	Nanoecotoxicity assessment of graphene oxide and its relationship with humic acid	2018	GO		without humic acid		Invertebrates	Cnidaria	Hydridae	H. attenuata	Hydra attenuata	Hydra	EC50	4	96	113.29	mg/L	10	10	1.1329

## Sheet: summary
		Compartment	NumberOfEndpoints	NumberOfSpecies	NumberOfTaxonimicGroups	Method
	pG	Freshwater	26	9	6	PSSD
	GO	Freshwater	81	24	11	PSSD
	rGO	Freshwater	6	4	6	SSD
